# Supplementary material for: Additions to the genus Chroogomphus (Boletales, Gomphidiaceae) from Pakistan
Source: MycoKeys. 2020 Mar 30;66:23–38. doi: 10.3897/mycokeys.66.38659 (PMC7136303; doi:10.3897/mycokeys.66.38659)
Supplement: XML Treatment for Chroogomphus pakistanicus [file mycokeys.66.38659-treatment1.xml]

<!DOCTYPE tp:taxon-treatment
  PUBLIC "-//TaxonX//DTD Taxonomic Treatment Publishing DTD v0 20100105//EN" "tax-treatment-NSO.dtd">
<tp:taxon-treatment xmlns:tp="http://www.plazi.org/taxpub"><tp:treatment-meta><kwd-group><label>Taxon classification</label><kwd><named-content xmlns:xlink="http://www.w3.org/1999/xlink" content-type="kingdom">Fungi</named-content></kwd><kwd><named-content xmlns:xlink="http://www.w3.org/1999/xlink" content-type="order">Boletales</named-content></kwd><kwd><named-content xmlns:xlink="http://www.w3.org/1999/xlink" content-type="family">Gomphidiaceae</named-content></kwd></kwd-group><mixed-citation publication-type="journal"><person-group><name><surname>Kiran</surname><given-names>Munazza</given-names></name><name><surname>Sattar</surname><given-names>Ammara</given-names></name><name><surname>Zamir</surname><given-names>Khushbakht</given-names></name><name><surname>Haelewaters</surname><given-names>Danny</given-names></name><name><surname>Khalid</surname><given-names>Abdul Nasir</given-names></name></person-group><article-title>Additions to the genus <italic><tp:taxon-name><tp:taxon-name-part taxon-name-part-type="genus" reg="Chroogomphus">Chroogomphus</tp:taxon-name-part></tp:taxon-name></italic> (<tp:taxon-name><tp:taxon-name-part taxon-name-part-type="genus" reg="Boletales">Boletales</tp:taxon-name-part></tp:taxon-name>, <tp:taxon-name><tp:taxon-name-part taxon-name-part-type="genus" reg="Gomphidiaceae">Gomphidiaceae</tp:taxon-name-part></tp:taxon-name>) from Pakistan</article-title><source>MycoKeys</source><day>30</day><month>3</month><year>2020</year><volume>66</volume><fpage>23</fpage><lpage>38</lpage><pub-id pub-id-type="doi">10.3897/mycokeys.66.38659</pub-id></mixed-citation></tp:treatment-meta><tp:nomenclature><tp:taxon-name><object-id xmlns:xlink="http://www.w3.org/1999/xlink" content-type="arpha" xlink:type="simple">0229D867-9B86-5791-9306-EC624FF8EE68</object-id>
              <tp:taxon-name-part taxon-name-part-type="genus" reg="Chroogomphus">Chroogomphus</tp:taxon-name-part>
              <tp:taxon-name-part taxon-name-part-type="species" reg="pakistanicus">pakistanicus</tp:taxon-name-part>
              <object-id xmlns:xlink="http://www.w3.org/1999/xlink" content-type="mycobank" xlink:type="simple">829715</object-id>
            </tp:taxon-name><tp:taxon-authority>M. Kiran &amp; A.N. Khalid</tp:taxon-authority><tp:taxon-status xmlns:xlink="http://www.w3.org/1999/xlink" xlink:type="simple">sp. nov.</tp:taxon-status><xref ref-type="fig" rid="F2">Figures 2</xref><xref ref-type="fig" rid="F3">, 3</xref></tp:nomenclature><tp:treatment-sec sec-type="diagnosis" id="SECID0EJKAE"><title>Diagnosis.</title><p>Differs from <italic><tp:taxon-name><tp:taxon-name-part taxon-name-part-type="genus" reg="Chroogomphus">Chroogomphus</tp:taxon-name-part> <tp:taxon-name-part taxon-name-part-type="species" reg="filiformis">filiformis</tp:taxon-name-part></tp:taxon-name></italic> by the pileus ranging in colour from greyish-yellow brown to dark bluish-grey to orange and by the absence of a pinkish mycelium at the base of the stipe.</p></tp:treatment-sec><tp:treatment-sec sec-type="Types" id="SECID0E1KAE"><title>Types.</title><p><bold><italic>Holotype</italic></bold>: Pakistan, Khyber Pakhtunkhwa province, district Dir (Upper), Kumrat valley, <named-content xmlns:xlink="http://www.w3.org/1999/xlink" content-type="dwc:verbatimCoordinates" xlink:type="simple"><named-content content-type="geo-json" specific-use="{&#34;type&#34;:&#34;Point&#34;,&#34;coordinates&#34;:[72.216667,35.533333]}" id="NCID0EILAE" xlink:type="simple">35°32'N, 72°13'E</named-content></named-content>, 2400 m a.s.l., gregarious on forest floor, 20 Aug 2016, <italic>M. Kiran &amp; A.N. Khalid</italic>, KM82 (<ext-link xmlns:xlink="http://www.w3.org/1999/xlink" ext-link-type="gen" xlink:href="LAH35889" xlink:type="simple">LAH35889</ext-link>), GenBank accession number <ext-link xmlns:xlink="http://www.w3.org/1999/xlink" ext-link-type="gen" xlink:href="MK509771" xlink:type="simple">MK509771</ext-link> (<abbrev xmlns:xlink="http://www.w3.org/1999/xlink" xlink:title="internal transcribed spacer" id="ABBRID0EZLAE" xlink:type="simple">ITS</abbrev>). <bold><italic>Paratype</italic></bold>: <italic>ibid.</italic>, KM83 (<ext-link xmlns:xlink="http://www.w3.org/1999/xlink" ext-link-type="gen" xlink:href="LAH35890" xlink:type="simple">LAH35890</ext-link>), GenBank accession number <ext-link xmlns:xlink="http://www.w3.org/1999/xlink" ext-link-type="gen" xlink:href="MK509772" xlink:type="simple">MK509772</ext-link> (<abbrev xmlns:xlink="http://www.w3.org/1999/xlink" xlink:title="internal transcribed spacer" id="ABBRID0EMMAE" xlink:type="simple">ITS</abbrev>).</p></tp:treatment-sec><tp:treatment-sec sec-type="etymology" id="SECID0EQMAE"><title>Etymology.</title><p>Referring to the country where the type collections were collected.</p></tp:treatment-sec><tp:treatment-sec sec-type="habitat" id="SECID0EVMAE"><title>Habitat.</title><p>On forest floor under mixed conifers.</p></tp:treatment-sec><tp:treatment-sec sec-type="description" id="SECID0E1MAE"><title>Description.</title><p><italic>Basidiomata</italic> small to medium-sized. <italic>Pileus</italic> 2–5 cm in diameter, secotioid when young, expanding broadly-parabolic to hemispherical towards maturity, radially fibrillose, ranging in colour from greyish-yellow brown (2.5Y,5/2) to dark bluish-grey (5BG,4/1) to orange (5YR,6/6), surface shiny or glistening, smooth, margin inrolled initially becoming straight to slightly seriate when mature. <italic>Lamellae</italic> adnate to slightly decurrent, distant, regular, concolorous to pileus, smooth, entire, lamellulae in two tiers, alternating with lamellae, short. <italic>Stipe</italic> 3–5.5 × 1 cm, central, more or less equal or sometimes enlarged at base, orange (5YR7/8) to reddish-brown (2.5YR4/8), pruinose to fibrillose to squamulose, with pinkish-white mycelium at stipe base, universal and partial veil absent. Odour and taste not recorded.</p><fig id="F2" position="float" orientation="portrait"><object-id xmlns:xlink="http://www.w3.org/1999/xlink" content-type="doi" xlink:type="simple">10.3897/mycokeys.66.38659.figure2</object-id><object-id xmlns:xlink="http://www.w3.org/1999/xlink" content-type="arpha" xlink:type="simple">AF5F20BC-5370-55A9-BEFD-6D4890F523F8</object-id><label>Figure 2.</label><caption><p>Basidiomata of <italic><tp:taxon-name><tp:taxon-name-part taxon-name-part-type="genus" reg="Chroogomphus">Chroogomphus</tp:taxon-name-part></tp:taxon-name></italic> spp. <bold>A–E</bold><italic><tp:taxon-name><tp:taxon-name-part taxon-name-part-type="genus" reg="Chroogomphus">Chroogomphus</tp:taxon-name-part> <tp:taxon-name-part taxon-name-part-type="species" reg="pakistanicus">pakistanicus</tp:taxon-name-part></tp:taxon-name></italic><bold>A, B</bold><ext-link xmlns:xlink="http://www.w3.org/1999/xlink" ext-link-type="gen" xlink:href="LAH35889" xlink:type="simple">LAH35889</ext-link>, holotype <bold>C–E</bold><ext-link xmlns:xlink="http://www.w3.org/1999/xlink" ext-link-type="gen" xlink:href="LAH35890" xlink:type="simple">LAH35890</ext-link><bold>F–K</bold><italic><tp:taxon-name><tp:taxon-name-part taxon-name-part-type="genus" reg="Chroogomphus">Chroogomphus</tp:taxon-name-part> <tp:taxon-name-part taxon-name-part-type="species" reg="pruinosus">pruinosus</tp:taxon-name-part></tp:taxon-name></italic><bold>F, G</bold><ext-link xmlns:xlink="http://www.w3.org/1999/xlink" ext-link-type="gen" xlink:href="LAH35887" xlink:type="simple">LAH35887</ext-link><bold>H, I</bold><ext-link xmlns:xlink="http://www.w3.org/1999/xlink" ext-link-type="gen" xlink:href="LAH35888" xlink:type="simple">LAH35888</ext-link>; <bold>J, K</bold><ext-link xmlns:xlink="http://www.w3.org/1999/xlink" ext-link-type="gen" xlink:href="LAH35886" xlink:type="simple">LAH35886</ext-link>, holotype. Scale bars: 1 cm.</p></caption><graphic xmlns:xlink="http://www.w3.org/1999/xlink" xlink:href="mycokeys-66-023-g002.jpg" position="float" orientation="portrait" xlink:type="simple" id="oo_395270.jpg"><uri content-type="original_file" xlink:type="simple">https://binary.pensoft.net/fig/395270</uri></graphic></fig><p><italic>Basidiospores</italic> [60/3/2], (15–)16–19.5(–20.5) × (5.5–)6–7.5(–8) µm, avl × avw = 17.5 × 6.6 µm, Q = (2.1–)2.2–3(–3.5) µm, <abbrev xmlns:xlink="http://www.w3.org/1999/xlink" xlink:title="average Q of all spores" id="ABBRID0E4PAE" xlink:type="simple">avQ</abbrev> = 2.56±0.33 µm, oblong to elongate, mono-guttulate to multi-guttulate, pale brown in <abbrev xmlns:xlink="http://www.w3.org/1999/xlink" xlink:title="5% potassium hydroxide" id="ABBRID0EBQAE" xlink:type="simple">KOH</abbrev>, apiculus prominent, smooth, dextrinoid. <italic>Basidia</italic> 30–50 × 8–10.5 µm, avl × avw = 40 × 9 µm, hyaline to pale yellow in <abbrev xmlns:xlink="http://www.w3.org/1999/xlink" xlink:title="5% potassium hydroxide" id="ABBRID0EHQAE" xlink:type="simple">KOH</abbrev>, clavate to club–shaped. <italic>Lamellar trama</italic> yellowish hyphae in <abbrev xmlns:xlink="http://www.w3.org/1999/xlink" xlink:title="5% potassium hydroxide" id="ABBRID0ENQAE" xlink:type="simple">KOH</abbrev>, 5–11 µm, with brownish encrustations, inamyloid and non-dextrenoid. <italic>Pleurocystidia</italic> 75–107 × 17.5–25.5 µm, avl × avw = 91 × 43 µm, clavate to sometimes slightly utriform, pale brown to brown in <abbrev xmlns:xlink="http://www.w3.org/1999/xlink" xlink:title="5% potassium hydroxide" id="ABBRID0ETQAE" xlink:type="simple">KOH</abbrev>, encrusted, inamyloid. <italic>Cheilocystidia</italic> similar to pleurocystidia. <italic>Pileipellis</italic> a cutis, pale yellow to brownish <abbrev xmlns:xlink="http://www.w3.org/1999/xlink" xlink:title="5% potassium hydroxide" id="ABBRID0E2QAE" xlink:type="simple">KOH</abbrev>, 4–6 µm wide, amyloid, septate, clamped. <italic><tp:taxon-name><tp:taxon-name-part taxon-name-part-type="genus" reg="Pileal">Pileal</tp:taxon-name-part> <tp:taxon-name-part taxon-name-part-type="species" reg="trama">trama</tp:taxon-name-part></tp:taxon-name></italic> composed of amyloid encrusted hyphae, 4–18 µm, yellowish in <abbrev xmlns:xlink="http://www.w3.org/1999/xlink" xlink:title="5% potassium hydroxide" id="ABBRID0EKRAE" xlink:type="simple">KOH</abbrev>. <italic>Stipitipellis</italic> a cutis of 3–9.5 µm wide, pale yellow to pale brown <abbrev xmlns:xlink="http://www.w3.org/1999/xlink" xlink:title="5% potassium hydroxide" id="ABBRID0EQRAE" xlink:type="simple">KOH</abbrev>, cylindrical, parallel, septate amyloid hyphae present at the base. Clamp connection present in all tissues.</p></tp:treatment-sec><tp:treatment-sec sec-type="notes" id="SECID0EURAE"><title>Notes.</title><p><italic><tp:taxon-name><tp:taxon-name-part taxon-name-part-type="genus" reg="Chroogomphus">Chroogomphus</tp:taxon-name-part> <tp:taxon-name-part taxon-name-part-type="species" reg="pakistanicus">pakistanicus</tp:taxon-name-part></tp:taxon-name></italic> can be easily distinguished from the other members in the genus by the unique bluish-grey colour of its pileus. The phylogenetically closest relative, <italic><tp:taxon-name><tp:taxon-name-part taxon-name-part-type="genus" reg="Chroogomphus">C.</tp:taxon-name-part> <tp:taxon-name-part taxon-name-part-type="species" reg="filiformis">filiformis</tp:taxon-name-part></tp:taxon-name></italic>, (Figure <xref ref-type="fig" rid="F1">1</xref>) is discriminated from <italic><tp:taxon-name><tp:taxon-name-part taxon-name-part-type="genus" reg="Chroogomphus">C.</tp:taxon-name-part> <tp:taxon-name-part taxon-name-part-type="species" reg="pakistanicus">pakistanicus</tp:taxon-name-part></tp:taxon-name></italic> based on the following morphological features: (1) the pileus of <italic><tp:taxon-name><tp:taxon-name-part taxon-name-part-type="genus" reg="Chroogomphus">C.</tp:taxon-name-part> <tp:taxon-name-part taxon-name-part-type="species" reg="pakistanicus">pakistanicus</tp:taxon-name-part></tp:taxon-name></italic> ranges in colour from greyish-yellow brown to dark bluish-grey to orange and has a glistening surface, whereas in <italic><tp:taxon-name><tp:taxon-name-part taxon-name-part-type="genus" reg="Chroogomphus">C.</tp:taxon-name-part> <tp:taxon-name-part taxon-name-part-type="species" reg="filiformis">filiformis</tp:taxon-name-part></tp:taxon-name></italic> the pileus is clearly olive grey to pinkish-orange; and (2) the pinkish mycelium at the base of the stipe typical for <italic><tp:taxon-name><tp:taxon-name-part taxon-name-part-type="genus" reg="Chroogomphus">C.</tp:taxon-name-part> <tp:taxon-name-part taxon-name-part-type="species" reg="filiformis">filiformis</tp:taxon-name-part></tp:taxon-name></italic> (<xref ref-type="bibr" rid="B20">Li et al. 2009</xref>) is absent in <italic><tp:taxon-name><tp:taxon-name-part taxon-name-part-type="genus" reg="Chroogomphus">C.</tp:taxon-name-part> <tp:taxon-name-part taxon-name-part-type="species" reg="pakistanicus">pakistanicus</tp:taxon-name-part></tp:taxon-name></italic>. <italic><tp:taxon-name><tp:taxon-name-part taxon-name-part-type="genus" reg="Chroogomphus">Chroogomphus</tp:taxon-name-part> <tp:taxon-name-part taxon-name-part-type="species" reg="britannicus">britannicus</tp:taxon-name-part></tp:taxon-name></italic> was included in sect. <tp:taxon-name><tp:taxon-name-part taxon-name-part-type="genus" reg="Chroogomphus"/><tp:taxon-name-part taxon-name-part-type="section" reg="Filiformes">Filiformes</tp:taxon-name-part></tp:taxon-name> by <xref ref-type="bibr" rid="B29">Scambler et al. (2018)</xref>. In our phylogenetic tree, its position is unresolved within subg. <tp:taxon-name><tp:taxon-name-part taxon-name-part-type="genus" reg="Chroogomphus"/><tp:taxon-name-part taxon-name-part-type="subgenus" reg="Chroogomphus">Chroogomphus</tp:taxon-name-part></tp:taxon-name>. Morphologically, it can be easily distinguished from the new species. <italic><tp:taxon-name><tp:taxon-name-part taxon-name-part-type="genus" reg="Chroogomphus">Chroogomphus</tp:taxon-name-part> <tp:taxon-name-part taxon-name-part-type="species" reg="britannicus">britannicus</tp:taxon-name-part></tp:taxon-name></italic> has larger basidiospores (20.3 × 7.1 µm), amyloid lamellar trama and inamyloid pileal trama (<xref ref-type="bibr" rid="B29">Scambler et al. 2018</xref>). The morphology of <italic><tp:taxon-name><tp:taxon-name-part taxon-name-part-type="genus" reg="Chroogomphus">Chroogomphus</tp:taxon-name-part> <tp:taxon-name-part taxon-name-part-type="species" reg="pakistanicus">pakistanicus</tp:taxon-name-part></tp:taxon-name></italic> is similar to <italic><tp:taxon-name><tp:taxon-name-part taxon-name-part-type="genus" reg="Chroogomphus">C.</tp:taxon-name-part> <tp:taxon-name-part taxon-name-part-type="species" reg="mediterraneus">mediterraneus</tp:taxon-name-part></tp:taxon-name></italic>, which can be distinguished by a subconical to convex pileus ranging in colour from grey to olivaceous to brown to red to pink to purplish, in combination with differently shaped cystidia, ranging from cylindrical, subfusiform, subutriform to sometimes subcapitate (<xref ref-type="bibr" rid="B29">Scambler et al. 2018</xref>). <italic><tp:taxon-name><tp:taxon-name-part taxon-name-part-type="genus" reg="Chroogomphus">Chroogomphus</tp:taxon-name-part> <tp:taxon-name-part taxon-name-part-type="species" reg="vinicolor">vinicolor</tp:taxon-name-part></tp:taxon-name></italic> is another species related to <italic><tp:taxon-name><tp:taxon-name-part taxon-name-part-type="genus" reg="Chroogomphus">C.</tp:taxon-name-part> <tp:taxon-name-part taxon-name-part-type="species" reg="pakistanicus">pakistanicus</tp:taxon-name-part></tp:taxon-name></italic>, but the cystidia of <italic><tp:taxon-name><tp:taxon-name-part taxon-name-part-type="genus" reg="Chroogomphus">C.</tp:taxon-name-part> <tp:taxon-name-part taxon-name-part-type="species" reg="vinicolor">vinicolor</tp:taxon-name-part></tp:taxon-name></italic> are thick-walled (5–7.5 µm) and it has a differently coloured pileus (<xref ref-type="bibr" rid="B22">Miller 1964</xref>; <xref ref-type="bibr" rid="B33">Singer and Kuthan 1976</xref>). Furthermore, geographically, members of the section <tp:taxon-name><tp:taxon-name-part taxon-name-part-type="genus" reg="Chroogomphus"/><tp:taxon-name-part taxon-name-part-type="section" reg="Vinicolores">Vinicolores</tp:taxon-name-part></tp:taxon-name> have thus far only been reported from North America (Scambler at al. 2018). <italic><tp:taxon-name><tp:taxon-name-part taxon-name-part-type="genus" reg="Chroogomphus">Chroogomphus</tp:taxon-name-part> <tp:taxon-name-part taxon-name-part-type="species" reg="jamaicensis">jamaicensis</tp:taxon-name-part></tp:taxon-name></italic> may also be confused with <italic><tp:taxon-name><tp:taxon-name-part taxon-name-part-type="genus" reg="Chroogomphus">C.</tp:taxon-name-part> <tp:taxon-name-part taxon-name-part-type="species" reg="pakistanicus">pakistanicus</tp:taxon-name-part></tp:taxon-name></italic>, but it can be separated from the latter in having different micromorphological characters including thick-walled (4–5 µm) fusiform caulocystidia, which are occasionally amyloid towards the base (<xref ref-type="bibr" rid="B22">Miller 1964</xref>).</p><fig id="F3" position="float" orientation="portrait"><object-id xmlns:xlink="http://www.w3.org/1999/xlink" content-type="doi" xlink:type="simple">10.3897/mycokeys.66.38659.figure3</object-id><object-id xmlns:xlink="http://www.w3.org/1999/xlink" content-type="arpha" xlink:type="simple">4779458D-E468-5877-9589-A6F6DD28603F</object-id><label>Figure 3.</label><caption><p>Line drawings of <italic><tp:taxon-name><tp:taxon-name-part taxon-name-part-type="genus" reg="Chroogomphus">Chroogomphus</tp:taxon-name-part> <tp:taxon-name-part taxon-name-part-type="species" reg="pakistanicus">pakistanicus</tp:taxon-name-part></tp:taxon-name></italic>. <bold>A</bold> Basidia <bold>B</bold> Cystidia <bold>C</bold> Basidiospores <bold>D</bold> Pileipellis hyphae <bold>E</bold> Stipitipellis hyphae. Scale bars: 12 µm (<bold>A</bold>), 17.5 µm (<bold>B</bold>), 8.5 µm (<bold>C</bold>), 25 µm (<bold>D</bold>), 30 µm (<bold>E</bold>).</p></caption><graphic xmlns:xlink="http://www.w3.org/1999/xlink" xlink:href="mycokeys-66-023-g003.jpg" position="float" orientation="portrait" xlink:type="simple" id="oo_395271.jpg"><uri content-type="original_file" xlink:type="simple">https://binary.pensoft.net/fig/395271</uri></graphic></fig></tp:treatment-sec><tp:treatment-sec><!--Section generated to contain objects referenced in tp:taxon-treatment.--><fig id="F1" position="float" orientation="portrait"><object-id xmlns:xlink="http://www.w3.org/1999/xlink" content-type="doi" xlink:type="simple">10.3897/mycokeys.66.38659.figure1</object-id><object-id xmlns:xlink="http://www.w3.org/1999/xlink" content-type="arpha" xlink:type="simple">08CE512E-9325-586B-8606-6E5F5257C5B8</object-id><label>Figure 1.</label><caption><p>The best-scoring <abbrev xmlns:xlink="http://www.w3.org/1999/xlink" xlink:title="Maximum Likelihood" id="ABBRID0E3HAE" xlink:type="simple">ML</abbrev> tree (-lnL = 4385.926) of the genus <italic><tp:taxon-name><tp:taxon-name-part taxon-name-part-type="genus" reg="Chroogomphus">Chroogomphus</tp:taxon-name-part></tp:taxon-name></italic>, reconstructed from the <abbrev xmlns:xlink="http://www.w3.org/1999/xlink" xlink:title="internal transcribed spacer" id="ABBRID0EHIAE" xlink:type="simple">ITS</abbrev> dataset. <abbrev xmlns:xlink="http://www.w3.org/1999/xlink" xlink:title="Maximum Likelihood" id="ABBRID0ELIAE" xlink:type="simple">ML</abbrev> bootstraps (&gt; 70%) and posterior probabilities (&gt; 0.75) are indicated above or in front of the branch leading to each node. Newly described species are in boldface.</p></caption><graphic xmlns:xlink="http://www.w3.org/1999/xlink" xlink:href="mycokeys-66-023-g001.jpg" position="float" orientation="portrait" xlink:type="simple" id="oo_395269.jpg"><uri content-type="original_file" xlink:type="simple">https://binary.pensoft.net/fig/395269</uri></graphic></fig></tp:treatment-sec><ref-list><ref id="B20"><mixed-citation xmlns:xlink="http://www.w3.org/1999/xlink" xlink:type="simple"><person-group><name name-style="western"><surname>Li</surname><given-names>YC</given-names></name><name name-style="western"><surname>Yang</surname><given-names>ZL</given-names></name><name name-style="western"><surname>Tolgor</surname><given-names>B</given-names></name></person-group> (<year>2009</year>) <article-title>Phylogenetic and biogeographic relationships of <italic><tp:taxon-name><tp:taxon-name-part taxon-name-part-type="genus">Chroogomphus</tp:taxon-name-part></tp:taxon-name></italic> species as inferred from molecular and morphological data.</article-title><source>Fungal Diversity</source><volume>38</volume>: <fpage>85</fpage>–<lpage>104</lpage>.</mixed-citation></ref><ref id="B29"><mixed-citation xmlns:xlink="http://www.w3.org/1999/xlink" xlink:type="simple"><person-group><name name-style="western"><surname>Scambler</surname><given-names>R</given-names></name><name name-style="western"><surname>Niskanen</surname><given-names>T</given-names></name><name name-style="western"><surname>Assyov</surname><given-names>B</given-names></name><name name-style="western"><surname>Ainsworth</surname><given-names>AM</given-names></name><name name-style="western"><surname>Bellanger</surname><given-names>JM</given-names></name><name name-style="western"><surname>Loizides</surname><given-names>M</given-names></name><name name-style="western"><surname>Moreau</surname><given-names>PA</given-names></name><name name-style="western"><surname>Kirk</surname><given-names>PM</given-names></name><name name-style="western"><surname>Liimatainen</surname><given-names>K</given-names></name></person-group> (<year>2018</year>) <article-title>Diversity of <italic><tp:taxon-name><tp:taxon-name-part taxon-name-part-type="genus">Chroogomphus</tp:taxon-name-part></tp:taxon-name></italic> (<italic><tp:taxon-name><tp:taxon-name-part taxon-name-part-type="genus">Gomphidiaceae</tp:taxon-name-part></tp:taxon-name></italic>, <italic><tp:taxon-name><tp:taxon-name-part taxon-name-part-type="genus">Boletales</tp:taxon-name-part></tp:taxon-name></italic>) in Europe, and typification of <italic><tp:taxon-name><tp:taxon-name-part taxon-name-part-type="genus">C.</tp:taxon-name-part> <tp:taxon-name-part taxon-name-part-type="species">rutilus</tp:taxon-name-part></tp:taxon-name></italic>.</article-title><source>IMA Fungus</source><volume>9</volume>: <fpage>271</fpage>–<lpage>290</lpage>.</mixed-citation></ref><ref id="B22"><mixed-citation xmlns:xlink="http://www.w3.org/1999/xlink" xlink:type="simple"><person-group><name name-style="western"><surname>Miller</surname><given-names>OK</given-names></name></person-group> (<year>1964</year>) <article-title>Monograph of <tp:taxon-name><tp:taxon-name-part taxon-name-part-type="genus">Chroogomphus</tp:taxon-name-part> (<tp:taxon-name-part taxon-name-part-type="subgenus">Gomphidiaceae</tp:taxon-name-part>)</tp:taxon-name>.</article-title><source>Mycologia</source><volume>56</volume>: <fpage>526</fpage>–<lpage>549</lpage>. <ext-link xlink:type="simple" ext-link-type="doi" xlink:href="10.1080/00275514.1964.12018141">https://doi.org/10.1080/00275514.1964.12018141</ext-link></mixed-citation></ref><ref id="B33"><mixed-citation xmlns:xlink="http://www.w3.org/1999/xlink" xlink:type="simple"><person-group><name name-style="western"><surname>Singer</surname><given-names>R</given-names></name><name name-style="western"><surname>Kuthan</surname><given-names>J</given-names></name></person-group> (<year>1976</year>) <article-title>Notes on <italic><tp:taxon-name><tp:taxon-name-part taxon-name-part-type="genus">Chroogomphus</tp:taxon-name-part></tp:taxon-name></italic> (<tp:taxon-name><tp:taxon-name-part taxon-name-part-type="genus">Gomphidiaceae</tp:taxon-name-part></tp:taxon-name>).</article-title><source>Česká Mykologie</source><volume>30</volume>: <fpage>81</fpage>–<lpage>89</lpage>.</mixed-citation></ref></ref-list></tp:taxon-treatment>
