# Supplementary material for: Additions to the genus Chroogomphus (Boletales, Gomphidiaceae) from Pakistan
Source: MycoKeys. 2020 Mar 30;66:23–38. doi: 10.3897/mycokeys.66.38659 (PMC7136303; doi:10.3897/mycokeys.66.38659)
Supplement: XML Treatment for Chroogomphus pruinosus [file mycokeys.66.38659-treatment2.xml]

<!DOCTYPE tp:taxon-treatment
  PUBLIC "-//TaxonX//DTD Taxonomic Treatment Publishing DTD v0 20100105//EN" "tax-treatment-NSO.dtd">
<tp:taxon-treatment xmlns:tp="http://www.plazi.org/taxpub"><tp:treatment-meta><kwd-group><label>Taxon classification</label><kwd><named-content xmlns:xlink="http://www.w3.org/1999/xlink" content-type="kingdom">Fungi</named-content></kwd><kwd><named-content xmlns:xlink="http://www.w3.org/1999/xlink" content-type="order">Boletales</named-content></kwd><kwd><named-content xmlns:xlink="http://www.w3.org/1999/xlink" content-type="family">Gomphidiaceae</named-content></kwd></kwd-group><mixed-citation publication-type="journal"><person-group><name><surname>Kiran</surname><given-names>Munazza</given-names></name><name><surname>Sattar</surname><given-names>Ammara</given-names></name><name><surname>Zamir</surname><given-names>Khushbakht</given-names></name><name><surname>Haelewaters</surname><given-names>Danny</given-names></name><name><surname>Khalid</surname><given-names>Abdul Nasir</given-names></name></person-group><article-title>Additions to the genus <italic><tp:taxon-name><tp:taxon-name-part taxon-name-part-type="genus" reg="Chroogomphus">Chroogomphus</tp:taxon-name-part></tp:taxon-name></italic> (<tp:taxon-name><tp:taxon-name-part taxon-name-part-type="genus" reg="Boletales">Boletales</tp:taxon-name-part></tp:taxon-name>, <tp:taxon-name><tp:taxon-name-part taxon-name-part-type="genus" reg="Gomphidiaceae">Gomphidiaceae</tp:taxon-name-part></tp:taxon-name>) from Pakistan</article-title><source>MycoKeys</source><day>30</day><month>3</month><year>2020</year><volume>66</volume><fpage>23</fpage><lpage>38</lpage><pub-id pub-id-type="doi">10.3897/mycokeys.66.38659</pub-id></mixed-citation></tp:treatment-meta><tp:nomenclature><tp:taxon-name><object-id xmlns:xlink="http://www.w3.org/1999/xlink" content-type="arpha" xlink:type="simple">8DD2238E-DCB3-5CA5-A51D-36044068FB4C</object-id>
              <tp:taxon-name-part taxon-name-part-type="genus" reg="Chroogomphus">Chroogomphus</tp:taxon-name-part>
              <tp:taxon-name-part taxon-name-part-type="species" reg="pruinosus">pruinosus</tp:taxon-name-part>
              <object-id xmlns:xlink="http://www.w3.org/1999/xlink" content-type="mycobank" xlink:type="simple">829714</object-id>
            </tp:taxon-name><tp:taxon-authority>M. Kiran &amp; A.N. Khalid</tp:taxon-authority><tp:taxon-status xmlns:xlink="http://www.w3.org/1999/xlink" xlink:type="simple">sp. nov.</tp:taxon-status><xref ref-type="fig" rid="F2">Figures 2</xref><xref ref-type="fig" rid="F4">, 4</xref></tp:nomenclature><tp:treatment-sec sec-type="diagnosis" id="SECID0EC3AE"><title>Diagnosis.</title><p>Differs from <italic><tp:taxon-name><tp:taxon-name-part taxon-name-part-type="genus" reg="Chroogomphus">Chroogomphus</tp:taxon-name-part> <tp:taxon-name-part taxon-name-part-type="species" reg="roseolus">roseolus</tp:taxon-name-part></tp:taxon-name></italic> by the pileal trama that is inamyloid in Melzer’s reagent and by the presence of pileocystidia and caulocystidia.</p></tp:treatment-sec><tp:treatment-sec sec-type="Types" id="SECID0ET3AE"><title>Types.</title><p><bold><italic>Holotype</italic></bold>: Pakistan, Khyber Pakhtunkhwa province, district Upper Dir, Kumrat valley, <named-content xmlns:xlink="http://www.w3.org/1999/xlink" content-type="dwc:verbatimCoordinates" xlink:type="simple"><named-content content-type="geo-json" specific-use="{&#34;type&#34;:&#34;Point&#34;,&#34;coordinates&#34;:[72.216667,35.533333]}" id="NCID0EB4AE" xlink:type="simple">35°32'N, 72°13'E</named-content></named-content>, 2400 m a.s.l., solitary or sub-gregarious on moisture rich loamy soil, 20 Aug. 2016, <italic>M. Kiran &amp; A.N. Khalid</italic>, KM86 (<ext-link xmlns:xlink="http://www.w3.org/1999/xlink" ext-link-type="gen" xlink:href="LAH35886" xlink:type="simple">LAH35886</ext-link>), GenBank accession <ext-link xmlns:xlink="http://www.w3.org/1999/xlink" ext-link-type="gen" xlink:href="MK509768" xlink:type="simple">MK509768</ext-link> (<abbrev xmlns:xlink="http://www.w3.org/1999/xlink" xlink:title="internal transcribed spacer" id="ABBRID0ES4AE" xlink:type="simple">ITS</abbrev>). <bold><italic>Paratypes</italic></bold>: <italic>ibid.</italic>, KM85 (<ext-link xmlns:xlink="http://www.w3.org/1999/xlink" ext-link-type="gen" xlink:href="LAH35888" xlink:type="simple">LAH35888</ext-link>), GenBank accession number <ext-link xmlns:xlink="http://www.w3.org/1999/xlink" ext-link-type="gen" xlink:href="MK509769" xlink:type="simple">MK509769</ext-link> (<abbrev xmlns:xlink="http://www.w3.org/1999/xlink" xlink:title="internal transcribed spacer" id="ABBRID0EF5AE" xlink:type="simple">ITS</abbrev>); <italic>ibid.</italic>, FS12 (<ext-link xmlns:xlink="http://www.w3.org/1999/xlink" ext-link-type="gen" xlink:href="LAH35887" xlink:type="simple">LAH35887</ext-link>), GenBank accession number <ext-link xmlns:xlink="http://www.w3.org/1999/xlink" ext-link-type="gen" xlink:href="MK509770" xlink:type="simple">MK509770</ext-link> (<abbrev xmlns:xlink="http://www.w3.org/1999/xlink" xlink:title="internal transcribed spacer" id="ABBRID0EV5AE" xlink:type="simple">ITS</abbrev>).</p></tp:treatment-sec><tp:treatment-sec sec-type="etymology" id="SECID0EZ5AE"><title>Etymology.</title><p>Referring to the pruinose surface of pileus and stipe.</p></tp:treatment-sec><tp:treatment-sec sec-type="habitat" id="SECID0E55AE"><title>Habitat.</title><p>On forest floor under mixed conifers.</p></tp:treatment-sec><tp:treatment-sec sec-type="description" id="SECID0ED6AE"><title>Description.</title><p><italic>Basidiomata</italic> small to medium-sized, <italic>Pileus</italic> 0.5–3.5 cm in diameter, hemispherical, obtusely conic when young, expanding convex to broadly convex with maturity, margin inrolled initially becoming decurved, surface rough, pruinose, yellowish-orange to reddish-brown (7.5YR8/8–2.5YR4/8). <italic>Lamellae</italic> decurrent, sub-distant to distant, regular, broad up to 0.5 cm, forked near margin, light yellowish-orange (10YR,8/3), gill margins even, smooth, lamellulae in 2 tiers, alternating with lamellae. <italic>Stipe</italic> up to 4 cm long, central, pruinose, yellowish-orange to reddish-brown (7.5YR8/8–2.5YR4/8) in colour, rough, with tawny basal mycelium, more or less equal to broader towards base, universal and partial veil absent. Odour and taste not recorded.</p><p><italic>Basidiospores</italic> [60/3/3], (11–)15–19(–21) × (4–)4.5–8(–8.5) µm, avl × avw = 16.5 × 6.5 µm, Q = (2.2–)2.3–3.4(–3.5), <abbrev xmlns:xlink="http://www.w3.org/1999/xlink" xlink:title="average Q of all spores" id="ABBRID0EV6AE" xlink:type="simple">avQ</abbrev> = 2.64±0.43 µm, pale yellow to pale grey-brown in <abbrev xmlns:xlink="http://www.w3.org/1999/xlink" xlink:title="5% potassium hydroxide" id="ABBRID0EZ6AE" xlink:type="simple">KOH</abbrev>, elongate to somewhat ellipsoid, slightly thick–walled, apiculate, dextrinoid, mostly mono-guttulate, germ pore absent. <italic>Basidia</italic> 37–53 × 7–13 µm, avl × avw = 41 × 11 µm, hyaline in 5% <abbrev xmlns:xlink="http://www.w3.org/1999/xlink" xlink:title="5% potassium hydroxide" id="ABBRID0EAAAG" xlink:type="simple">KOH</abbrev>, clavate, clamped at base, four-spored. <italic>Lamellar trama</italic> made up of hyphae, 3–6 µm, yellowish in <abbrev xmlns:xlink="http://www.w3.org/1999/xlink" xlink:title="5% potassium hydroxide" id="ABBRID0EGAAG" xlink:type="simple">KOH</abbrev>, encrusted, hyphae inamyloid with no or slightly amyloid encrustations, non-dextrenoid. Pleurocystidia 87–112 × 15–23 µm, avl × avw = 93 × 18 µm, hyaline with pale yellow walls in <abbrev xmlns:xlink="http://www.w3.org/1999/xlink" xlink:title="5% potassium hydroxide" id="ABBRID0EKAAG" xlink:type="simple">KOH</abbrev>, abundant, encrusted. <italic>Cheilocystidia</italic> similar to pleurocystidia but slightly smaller. <italic>Pileipellis</italic> an ixocutis of radially arranged hyphae, 10–12 µm in diameter, yellow to pale brown in <abbrev xmlns:xlink="http://www.w3.org/1999/xlink" xlink:title="5% potassium hydroxide" id="ABBRID0ESAAG" xlink:type="simple">KOH</abbrev>, inamyloid, with thin encrusted walls, cylindrical, septate, clamped. <italic><tp:taxon-name><tp:taxon-name-part taxon-name-part-type="genus" reg="Pileocystidia">Pileocystidia</tp:taxon-name-part></tp:taxon-name></italic> 47–65 × 15–22 µm (avl × avw = 55 × 20 µm), similar to hymenial cystidia, pale yellow to pale brown in <abbrev xmlns:xlink="http://www.w3.org/1999/xlink" xlink:title="5% potassium hydroxide" id="ABBRID0E4AAG" xlink:type="simple">KOH</abbrev>. <italic><tp:taxon-name><tp:taxon-name-part taxon-name-part-type="genus" reg="Pileal">Pileal</tp:taxon-name-part> <tp:taxon-name-part taxon-name-part-type="species" reg="trama">trama</tp:taxon-name-part></tp:taxon-name></italic> composed of yellowish hyphae with brownish encrustation in <abbrev xmlns:xlink="http://www.w3.org/1999/xlink" xlink:title="5% potassium hydroxide" id="ABBRID0EMBAG" xlink:type="simple">KOH</abbrev>, 12–20 µm, inamyloid and non-dextrenoid. <italic>Stipitipellis</italic> 6–12 µm, pale brown in <abbrev xmlns:xlink="http://www.w3.org/1999/xlink" xlink:title="5% potassium hydroxide" id="ABBRID0ESBAG" xlink:type="simple">KOH</abbrev>, inamyloid, straight, cylindrical, smooth and parallel. <italic>Caulocystidia</italic> 37–111.5 × 7–13.6 µm (avl × avw = 76.5 × 10.25 µm), rare, similar to hymenial cystidia.</p><fig id="F4" position="float" orientation="portrait"><object-id xmlns:xlink="http://www.w3.org/1999/xlink" content-type="doi" xlink:type="simple">10.3897/mycokeys.66.38659.figure4</object-id><object-id xmlns:xlink="http://www.w3.org/1999/xlink" content-type="arpha" xlink:type="simple">2D6F8F95-9997-558C-AB41-446B1F0E54AA</object-id><label>Figure 4.</label><caption><p>Line drawings of <italic><tp:taxon-name><tp:taxon-name-part taxon-name-part-type="genus" reg="Chroogomphus">Chroogomphus</tp:taxon-name-part> <tp:taxon-name-part taxon-name-part-type="species" reg="pruinosus">pruinosus</tp:taxon-name-part></tp:taxon-name></italic>. <bold>A</bold> Basidia <bold>B</bold> Cystidia <bold>C</bold> Basidiospores <bold>D</bold> Pileipellis hyphae <bold>E</bold> Stipitipellis hyphae. Scale bars: 17.5 µm (<bold>A</bold>), 12 µm (<bold>B</bold>), 8 µm (<bold>C</bold>), 26.5 µm (<bold>D</bold>), 45 µm (<bold>E</bold>).</p></caption><graphic xmlns:xlink="http://www.w3.org/1999/xlink" xlink:href="mycokeys-66-023-g004.jpg" position="float" orientation="portrait" xlink:type="simple" id="oo_395272.jpg"><uri content-type="original_file" xlink:type="simple">https://binary.pensoft.net/fig/395272</uri></graphic></fig></tp:treatment-sec><tp:treatment-sec sec-type="notes" id="SECID0EEDAG"><title>Notes.</title><p><italic><tp:taxon-name><tp:taxon-name-part taxon-name-part-type="genus" reg="Chroogomphus">Chroogomphus</tp:taxon-name-part> <tp:taxon-name-part taxon-name-part-type="species" reg="pruinosus">pruinosus</tp:taxon-name-part></tp:taxon-name></italic> differs from all other members of the genus in having pileocystidia. This new species is phylogenetically most closely related to <italic><tp:taxon-name><tp:taxon-name-part taxon-name-part-type="genus" reg="Chroogomphus">C.</tp:taxon-name-part> <tp:taxon-name-part taxon-name-part-type="species" reg="roseolus">roseolus</tp:taxon-name-part></tp:taxon-name></italic>, a species that has been reported from China and Pakistan (<xref ref-type="bibr" rid="B20">Li et al. 2009</xref>; <xref ref-type="bibr" rid="B28">Razaq et al. 2016</xref>). The macro- and micro-morphology of <italic><tp:taxon-name><tp:taxon-name-part taxon-name-part-type="genus" reg="Chroogomphus">C.</tp:taxon-name-part> <tp:taxon-name-part taxon-name-part-type="species" reg="pruinosus">pruinosus</tp:taxon-name-part></tp:taxon-name></italic> is different from <italic><tp:taxon-name><tp:taxon-name-part taxon-name-part-type="genus" reg="Chroogomphus">C.</tp:taxon-name-part> <tp:taxon-name-part taxon-name-part-type="species" reg="roseolus">roseolus</tp:taxon-name-part></tp:taxon-name></italic> in the following characters: <italic><tp:taxon-name><tp:taxon-name-part taxon-name-part-type="genus" reg="Chroogomphus">C.</tp:taxon-name-part> <tp:taxon-name-part taxon-name-part-type="species" reg="pruinosus">pruinosus</tp:taxon-name-part></tp:taxon-name></italic> possesses an obtusely conic to broadly convex, yellowish-orange, pruinose, larger pileus; presence of pileocystidia and caulocystidia in <italic><tp:taxon-name><tp:taxon-name-part taxon-name-part-type="genus" reg="Chroogomphus">C.</tp:taxon-name-part> <tp:taxon-name-part taxon-name-part-type="species" reg="pruinosus">pruinosus</tp:taxon-name-part></tp:taxon-name></italic>; and the pileal and lamellar trama and stipitipellis of <italic><tp:taxon-name><tp:taxon-name-part taxon-name-part-type="genus" reg="Chroogomphus">C.</tp:taxon-name-part> <tp:taxon-name-part taxon-name-part-type="species" reg="pruinosus">pruinosus</tp:taxon-name-part></tp:taxon-name></italic> are inamyloid, whereas those of <italic><tp:taxon-name><tp:taxon-name-part taxon-name-part-type="genus" reg="Chroogomphus">C.</tp:taxon-name-part> <tp:taxon-name-part taxon-name-part-type="species" reg="roseolus">roseolus</tp:taxon-name-part></tp:taxon-name></italic> are amyloid or partially amyloid (<xref ref-type="bibr" rid="B20">Li et al. 2009</xref>; <xref ref-type="bibr" rid="B28">Razaq et al. 2016</xref>). <italic><tp:taxon-name><tp:taxon-name-part taxon-name-part-type="genus" reg="Chroogomphus">Chroogomphus</tp:taxon-name-part> <tp:taxon-name-part taxon-name-part-type="species" reg="helveticus">helveticus</tp:taxon-name-part></tp:taxon-name></italic> is another close relative of <italic><tp:taxon-name><tp:taxon-name-part taxon-name-part-type="genus" reg="Chroogomphus">C.</tp:taxon-name-part> <tp:taxon-name-part taxon-name-part-type="species" reg="pruinosus">pruinosus</tp:taxon-name-part></tp:taxon-name></italic> and has also been reported from China and Pakistan (<xref ref-type="bibr" rid="B20">Li et al. 2009</xref>; <xref ref-type="bibr" rid="B28">Razaq et al. 2016</xref>). However, no herbarium specimens are available for the Pakistani reports of <italic><tp:taxon-name><tp:taxon-name-part taxon-name-part-type="genus" reg="Chroogomphus">C.</tp:taxon-name-part> <tp:taxon-name-part taxon-name-part-type="species" reg="helveticus">helveticus</tp:taxon-name-part></tp:taxon-name></italic> (<xref ref-type="bibr" rid="B4">Ahmad et al. 1997</xref>) and it is likely that these collections represent <italic><tp:taxon-name><tp:taxon-name-part taxon-name-part-type="genus" reg="Chroogomphus">C.</tp:taxon-name-part> <tp:taxon-name-part taxon-name-part-type="species" reg="roseolus">roseolus</tp:taxon-name-part></tp:taxon-name></italic>, as discussed by <xref ref-type="bibr" rid="B28">Razaq et al. (2016)</xref>. <italic><tp:taxon-name><tp:taxon-name-part taxon-name-part-type="genus" reg="Chroogomphus">Chroogomphus</tp:taxon-name-part> <tp:taxon-name-part taxon-name-part-type="species" reg="roseolus">roseolus</tp:taxon-name-part></tp:taxon-name></italic> is an Asian native species, whereas reports of <italic><tp:taxon-name><tp:taxon-name-part taxon-name-part-type="genus" reg="Chroogomphus">C.</tp:taxon-name-part> <tp:taxon-name-part taxon-name-part-type="species" reg="heleveticus">heleveticus</tp:taxon-name-part></tp:taxon-name></italic> have so far only been confirmed in Europe, generally in association with 5-needle pines – mostly <italic><tp:taxon-name><tp:taxon-name-part taxon-name-part-type="genus" reg="Pinus">Pinus</tp:taxon-name-part> <tp:taxon-name-part taxon-name-part-type="species" reg="cembra">cembra</tp:taxon-name-part></tp:taxon-name></italic> (<xref ref-type="bibr" rid="B20">Li et al. 2009</xref>), which does not occur in Pakistan. A striking feature of <italic><tp:taxon-name><tp:taxon-name-part taxon-name-part-type="genus" reg="Chroogomphus">C.</tp:taxon-name-part> <tp:taxon-name-part taxon-name-part-type="species" reg="helveticus">helveticus</tp:taxon-name-part></tp:taxon-name></italic> is the presence of a pinkish mycelium at the base of the stipe (<xref ref-type="bibr" rid="B20">Li et al. 2009</xref>; <xref ref-type="bibr" rid="B28">Razaq et al. 2016</xref>; <xref ref-type="bibr" rid="B29">Scambler et al. 2018</xref>), which is not observed in <italic><tp:taxon-name><tp:taxon-name-part taxon-name-part-type="genus" reg="Chroogomphus">C.</tp:taxon-name-part> <tp:taxon-name-part taxon-name-part-type="species" reg="pruinosus">pruinosus</tp:taxon-name-part></tp:taxon-name></italic>. <italic><tp:taxon-name><tp:taxon-name-part taxon-name-part-type="genus" reg="Chroogomphus">Chroogomphus</tp:taxon-name-part> <tp:taxon-name-part taxon-name-part-type="species" reg="rutilus">rutilus</tp:taxon-name-part></tp:taxon-name></italic> and <italic><tp:taxon-name><tp:taxon-name-part taxon-name-part-type="genus" reg="Chroogomphus">C.</tp:taxon-name-part> <tp:taxon-name-part taxon-name-part-type="species" reg="purpurascens">purpurascens</tp:taxon-name-part></tp:taxon-name></italic> are morphologically very similar to <italic><tp:taxon-name><tp:taxon-name-part taxon-name-part-type="genus" reg="Chroogomphus">C.</tp:taxon-name-part> <tp:taxon-name-part taxon-name-part-type="species" reg="pruinosus">pruinosus</tp:taxon-name-part></tp:taxon-name></italic>. However, <italic><tp:taxon-name><tp:taxon-name-part taxon-name-part-type="genus" reg="Chroogomphus">C.</tp:taxon-name-part> <tp:taxon-name-part taxon-name-part-type="species" reg="rutilus">rutilus</tp:taxon-name-part></tp:taxon-name></italic> has larger basidiomata (20–90 mm) with vinaceous brown or ochraceous-buff to vinaceous red, reddish-brown to purplish, umbonate pileus, buff to yellowish mycelium on the base of the stipe, slightly larger basidiospores (18.0 × 6.2 µm), cylindrical to subfusiform thick walled cystidia and lamellar trama composed of amyloid hyphae (<xref ref-type="bibr" rid="B32">Singer 1949</xref>; <xref ref-type="bibr" rid="B22">Miller 1964</xref>; <xref ref-type="bibr" rid="B33">Singer and Kuthan 1976</xref>; <xref ref-type="bibr" rid="B12">Gerhardt 1984</xref>; <xref ref-type="bibr" rid="B6">Breitenbach and Kränzlin 1991</xref>; <xref ref-type="bibr" rid="B36">Villarreal and Heykoop 1996</xref>; <xref ref-type="bibr" rid="B15">Horak 2005</xref>; <xref ref-type="bibr" rid="B20">Li et al. 2009</xref>; <xref ref-type="bibr" rid="B29">Scambler et al. 2018</xref>). <italic><tp:taxon-name><tp:taxon-name-part taxon-name-part-type="genus" reg="Chroogomphus">Chroogomphus</tp:taxon-name-part> <tp:taxon-name-part taxon-name-part-type="species" reg="purpurascens">purpurascens</tp:taxon-name-part></tp:taxon-name></italic> is distinguished by a grey to brown then purple pileus that is slightly depressed, an ochraceous stipe, salmon to purple pink mycelium on the base of the stipe, thin-walled cystidia and deeply amyloid pileal trama. Moreover, the species is only known to be in association with <italic><tp:taxon-name><tp:taxon-name-part taxon-name-part-type="genus" reg="Pinus">Pinus</tp:taxon-name-part> <tp:taxon-name-part taxon-name-part-type="species" reg="cembra">cembra</tp:taxon-name-part></tp:taxon-name></italic>, <italic><tp:taxon-name><tp:taxon-name-part taxon-name-part-type="genus" reg="Pinus">P.</tp:taxon-name-part> <tp:taxon-name-part taxon-name-part-type="species" reg="koraiensis">koraiensis</tp:taxon-name-part></tp:taxon-name></italic> and <italic><tp:taxon-name><tp:taxon-name-part taxon-name-part-type="genus" reg="Pinus">P.</tp:taxon-name-part> <tp:taxon-name-part taxon-name-part-type="species" reg="tabuliformis">tabuliformis</tp:taxon-name-part></tp:taxon-name></italic>, three pine species that are not found in Pakistan (Vassiljeva 1950, 1973; Azbukina 1990; <xref ref-type="bibr" rid="B20">Li et al. 2009</xref>). <italic><tp:taxon-name><tp:taxon-name-part taxon-name-part-type="genus" reg="Chroogomphus">Chroogomphus</tp:taxon-name-part> <tp:taxon-name-part taxon-name-part-type="species" reg="tomentosus">tomentosus</tp:taxon-name-part></tp:taxon-name></italic>, a species that has been reported from Asia (<xref ref-type="bibr" rid="B20">Li et al. 2009</xref>), can be distinguished by its larger basidiospores [15–25 × 6–8(9) µm], thick-walled cystidia (2–4 µm) and strongly amyloid lamellar and pileal trama (<xref ref-type="bibr" rid="B22">Miller 1964</xref>).</p></tp:treatment-sec><tp:treatment-sec><!--Section generated to contain objects referenced in tp:taxon-treatment.--><fig id="F2" position="float" orientation="portrait"><object-id xmlns:xlink="http://www.w3.org/1999/xlink" content-type="doi" xlink:type="simple">10.3897/mycokeys.66.38659.figure2</object-id><object-id xmlns:xlink="http://www.w3.org/1999/xlink" content-type="arpha" xlink:type="simple">AF5F20BC-5370-55A9-BEFD-6D4890F523F8</object-id><label>Figure 2.</label><caption><p>Basidiomata of <italic><tp:taxon-name><tp:taxon-name-part taxon-name-part-type="genus" reg="Chroogomphus">Chroogomphus</tp:taxon-name-part></tp:taxon-name></italic> spp. <bold>A–E</bold><italic><tp:taxon-name><tp:taxon-name-part taxon-name-part-type="genus" reg="Chroogomphus">Chroogomphus</tp:taxon-name-part> <tp:taxon-name-part taxon-name-part-type="species" reg="pakistanicus">pakistanicus</tp:taxon-name-part></tp:taxon-name></italic><bold>A, B</bold><ext-link xmlns:xlink="http://www.w3.org/1999/xlink" ext-link-type="gen" xlink:href="LAH35889" xlink:type="simple">LAH35889</ext-link>, holotype <bold>C–E</bold><ext-link xmlns:xlink="http://www.w3.org/1999/xlink" ext-link-type="gen" xlink:href="LAH35890" xlink:type="simple">LAH35890</ext-link><bold>F–K</bold><italic><tp:taxon-name><tp:taxon-name-part taxon-name-part-type="genus" reg="Chroogomphus">Chroogomphus</tp:taxon-name-part> <tp:taxon-name-part taxon-name-part-type="species" reg="pruinosus">pruinosus</tp:taxon-name-part></tp:taxon-name></italic><bold>F, G</bold><ext-link xmlns:xlink="http://www.w3.org/1999/xlink" ext-link-type="gen" xlink:href="LAH35887" xlink:type="simple">LAH35887</ext-link><bold>H, I</bold><ext-link xmlns:xlink="http://www.w3.org/1999/xlink" ext-link-type="gen" xlink:href="LAH35888" xlink:type="simple">LAH35888</ext-link>; <bold>J, K</bold><ext-link xmlns:xlink="http://www.w3.org/1999/xlink" ext-link-type="gen" xlink:href="LAH35886" xlink:type="simple">LAH35886</ext-link>, holotype. Scale bars: 1 cm.</p></caption><graphic xmlns:xlink="http://www.w3.org/1999/xlink" xlink:href="mycokeys-66-023-g002.jpg" position="float" orientation="portrait" xlink:type="simple" id="oo_395270.jpg"><uri content-type="original_file" xlink:type="simple">https://binary.pensoft.net/fig/395270</uri></graphic></fig></tp:treatment-sec><ref-list><ref id="B20"><mixed-citation xmlns:xlink="http://www.w3.org/1999/xlink" xlink:type="simple"><person-group><name name-style="western"><surname>Li</surname><given-names>YC</given-names></name><name name-style="western"><surname>Yang</surname><given-names>ZL</given-names></name><name name-style="western"><surname>Tolgor</surname><given-names>B</given-names></name></person-group> (<year>2009</year>) <article-title>Phylogenetic and biogeographic relationships of <italic><tp:taxon-name><tp:taxon-name-part taxon-name-part-type="genus">Chroogomphus</tp:taxon-name-part></tp:taxon-name></italic> species as inferred from molecular and morphological data.</article-title><source>Fungal Diversity</source><volume>38</volume>: <fpage>85</fpage>–<lpage>104</lpage>.</mixed-citation></ref><ref id="B28"><mixed-citation xmlns:xlink="http://www.w3.org/1999/xlink" xlink:type="simple"><person-group><name name-style="western"><surname>Razaq</surname><given-names>A</given-names></name><name name-style="western"><surname>Ilyas</surname><given-names>S</given-names></name><name name-style="western"><surname>Khalid</surname><given-names>AN</given-names></name></person-group> (<year>2016</year>) <article-title>Molecular identification of Chinese <italic><tp:taxon-name><tp:taxon-name-part taxon-name-part-type="genus">Chroogomphus</tp:taxon-name-part> <tp:taxon-name-part taxon-name-part-type="species">roseolus</tp:taxon-name-part></tp:taxon-name></italic> from Pakistani forests, a mycorrhizal fungus, using ITS-rDNA marker.</article-title><source>Pakistan Journal of Agricultural Sciences</source><volume>53</volume>: <fpage>393</fpage>–<lpage>398</lpage>. <ext-link xlink:type="simple" ext-link-type="doi" xlink:href="10.21162/PAKJAS/16.2240">https://doi.org/10.21162/PAKJAS/16.2240</ext-link></mixed-citation></ref><ref id="B4"><mixed-citation xmlns:xlink="http://www.w3.org/1999/xlink" xlink:type="simple"><person-group><name name-style="western"><surname>Ahmad</surname><given-names>S</given-names></name><name name-style="western"><surname>Iqbal</surname><given-names>SH</given-names></name><name name-style="western"><surname>Khalid</surname><given-names>AN</given-names></name></person-group> (<year>1997</year>) <tp:taxon-name><tp:taxon-name-part taxon-name-part-type="kingdom">Fungi</tp:taxon-name-part></tp:taxon-name> of Pakistan. Sultan Ahmad Mycological Society of Pakistan, Department of Botany, University of the Punjab, Quaid-e-Azam campus, Lahore, Pakistan.</mixed-citation></ref><ref id="B29"><mixed-citation xmlns:xlink="http://www.w3.org/1999/xlink" xlink:type="simple"><person-group><name name-style="western"><surname>Scambler</surname><given-names>R</given-names></name><name name-style="western"><surname>Niskanen</surname><given-names>T</given-names></name><name name-style="western"><surname>Assyov</surname><given-names>B</given-names></name><name name-style="western"><surname>Ainsworth</surname><given-names>AM</given-names></name><name name-style="western"><surname>Bellanger</surname><given-names>JM</given-names></name><name name-style="western"><surname>Loizides</surname><given-names>M</given-names></name><name name-style="western"><surname>Moreau</surname><given-names>PA</given-names></name><name name-style="western"><surname>Kirk</surname><given-names>PM</given-names></name><name name-style="western"><surname>Liimatainen</surname><given-names>K</given-names></name></person-group> (<year>2018</year>) <article-title>Diversity of <italic><tp:taxon-name><tp:taxon-name-part taxon-name-part-type="genus">Chroogomphus</tp:taxon-name-part></tp:taxon-name></italic> (<italic><tp:taxon-name><tp:taxon-name-part taxon-name-part-type="genus">Gomphidiaceae</tp:taxon-name-part></tp:taxon-name></italic>, <italic><tp:taxon-name><tp:taxon-name-part taxon-name-part-type="genus">Boletales</tp:taxon-name-part></tp:taxon-name></italic>) in Europe, and typification of <italic><tp:taxon-name><tp:taxon-name-part taxon-name-part-type="genus">C.</tp:taxon-name-part> <tp:taxon-name-part taxon-name-part-type="species">rutilus</tp:taxon-name-part></tp:taxon-name></italic>.</article-title><source>IMA Fungus</source><volume>9</volume>: <fpage>271</fpage>–<lpage>290</lpage>.</mixed-citation></ref><ref id="B32"><mixed-citation xmlns:xlink="http://www.w3.org/1999/xlink" xlink:type="simple"><person-group><name name-style="western"><surname>Singer</surname><given-names>R</given-names></name></person-group> (<year>1949</year>) <article-title>The genus <italic><tp:taxon-name><tp:taxon-name-part taxon-name-part-type="genus">Gomphidius</tp:taxon-name-part></tp:taxon-name></italic> Fries in North America.</article-title><source>Mycologia</source><volume>41</volume>: <fpage>462</fpage>–<lpage>489</lpage>. <ext-link xlink:type="simple" ext-link-type="doi" xlink:href="10.1080/00275514.1949.12017792">https://doi.org/10.1080/00275514.1949.12017792</ext-link></mixed-citation></ref><ref id="B22"><mixed-citation xmlns:xlink="http://www.w3.org/1999/xlink" xlink:type="simple"><person-group><name name-style="western"><surname>Miller</surname><given-names>OK</given-names></name></person-group> (<year>1964</year>) <article-title>Monograph of <tp:taxon-name><tp:taxon-name-part taxon-name-part-type="genus">Chroogomphus</tp:taxon-name-part> (<tp:taxon-name-part taxon-name-part-type="subgenus">Gomphidiaceae</tp:taxon-name-part>)</tp:taxon-name>.</article-title><source>Mycologia</source><volume>56</volume>: <fpage>526</fpage>–<lpage>549</lpage>. <ext-link xlink:type="simple" ext-link-type="doi" xlink:href="10.1080/00275514.1964.12018141">https://doi.org/10.1080/00275514.1964.12018141</ext-link></mixed-citation></ref><ref id="B33"><mixed-citation xmlns:xlink="http://www.w3.org/1999/xlink" xlink:type="simple"><person-group><name name-style="western"><surname>Singer</surname><given-names>R</given-names></name><name name-style="western"><surname>Kuthan</surname><given-names>J</given-names></name></person-group> (<year>1976</year>) <article-title>Notes on <italic><tp:taxon-name><tp:taxon-name-part taxon-name-part-type="genus">Chroogomphus</tp:taxon-name-part></tp:taxon-name></italic> (<tp:taxon-name><tp:taxon-name-part taxon-name-part-type="genus">Gomphidiaceae</tp:taxon-name-part></tp:taxon-name>).</article-title><source>Česká Mykologie</source><volume>30</volume>: <fpage>81</fpage>–<lpage>89</lpage>.</mixed-citation></ref><ref id="B12"><mixed-citation xmlns:xlink="http://www.w3.org/1999/xlink" xlink:type="simple"><person-group><name name-style="western"><surname>Gerhardt</surname><given-names>E</given-names></name></person-group> (<year>1984</year>) <source>Pilze.</source><publisher-name>Band 1: Lamellenpilze</publisher-name>, <publisher-loc>Täublinge, Milchlinge und andere Gruppen mit Lamellen. München: BLV Verlagsgesellschaft</publisher-loc>, <size units="page">319 pp</size>.</mixed-citation></ref><ref id="B6"><mixed-citation xmlns:xlink="http://www.w3.org/1999/xlink" xlink:type="simple"><person-group><name name-style="western"><surname>Breitenbach</surname><given-names>J</given-names></name><name name-style="western"><surname>Kränzlin</surname><given-names>F</given-names></name></person-group> (<year>1991</year>) Pilze der Schweiz. Band 3 Röhrling und Blätterpilze 1. Teil. Switzerland: Verlag Mykologia, 353 pp.</mixed-citation></ref><ref id="B36"><mixed-citation xmlns:xlink="http://www.w3.org/1999/xlink" xlink:type="simple"><person-group><name name-style="western"><surname>Villarreal</surname><given-names>M</given-names></name><name name-style="western"><surname>Heykoop</surname><given-names>M</given-names></name></person-group> (<year>1996</year>) <article-title><italic><tp:taxon-name><tp:taxon-name-part taxon-name-part-type="genus">Chroogomphus</tp:taxon-name-part> <tp:taxon-name-part taxon-name-part-type="species">ochraceus</tp:taxon-name-part></tp:taxon-name></italic> (Kauffman) O.K. Mill., the correct name for <italic><tp:taxon-name><tp:taxon-name-part taxon-name-part-type="genus">Chroogomphus</tp:taxon-name-part> <tp:taxon-name-part taxon-name-part-type="species">fulmineus</tp:taxon-name-part></tp:taxon-name></italic> (R. Heim) Courtec.</article-title><source>Zeitschrift für Mykologie</source><volume>62</volume>: <fpage>205</fpage>–<lpage>212</lpage>.</mixed-citation></ref><ref id="B15"><mixed-citation xmlns:xlink="http://www.w3.org/1999/xlink" xlink:type="simple"><person-group><name name-style="western"><surname>Horak</surname><given-names>E</given-names></name></person-group> (<year>2005</year>) Röhrlinge und Blätterpilze in Europa. Munich: Spektrum Akademischer Verlag, 557 pp.</mixed-citation></ref></ref-list></tp:taxon-treatment>
